# Supplementary material for: Standardized and accessible multi-omics bioinformatics workflows through the NMDC EDGE resource
Source: Comput Struct Biotechnol J. 2024 Sep 27;23:3575–83. doi: 10.1016/j.csbj.2024.09.018 (PMC11832004; doi:10.1016/j.csbj.2024.09.018)
Supplement: Supplementary file 1 — Supplementary material [file mmc1.xlsx]

## Sheet: FormIntroduction
NMDC EDGE beta testing & feedback
We are currently focusing beta-testing efforts on our newest workflows, Viruses and Plasmids and Metaproteomics, but are accepting feedback for other workflows as well. Before filling out this form, please run your workflow of choice on NMDC EDGE. You can upload your own data files into NMDC EDGE or utilize datasets from the Test Data folder. Then, provide your run information and feedback follow…
Thank you for your participation!
* Indicates required question

## Sheet: FormQuestions
Section	Subsection	Question Number	Question	Answer Format	Description
Acknowledgement		1	Would you like to be publicly acknowledged as a beta tester on the NMDC EDGE site, NMDC website, and/or NMDC EDGE-related publications?	Multiple choice: Yes, No	Required; if yes skip to question 2, if no skip to question 5
	Beta tester acknowledgement	2	What is your name?	Short answer text
		3	What is your email address?	Short answer text
		4	What is your current institution?	Short answer text
Background information		5	What type of institution do you currently work for?	Multiple choice: Government, Academia, Private company, Other:	Required, Mark only one oval
		6	What is your level of bioinformatics experience?	Linear scale from 1 (Novice) to 5 (Expert)	Required, Mark only one oval
		7	How often do you use web interfaces to run bioinformatics workflows?	Linear scale from 1 (Never) to 5 (Very often)	Mark only one oval
		8	Which type(s) of -omics data do you work with most often?	Checkboxes: Metagenomic, Genomic, Transcriptomic/Metatranscriptomic, Metabolomic, Amplicon, Proteomic/Metaproteomic, Natural Organic Matter, Other:	Check all that apply
		9	Which NMDC EDGE workflow(s) did you run?	Checkboxes: Metagenome ReadsQC, Metagenome Assembly, Metagenome Reads-based Taxonomy Classification, Metagenome Annotation, Metagenome Assembled Genomes (MAGs), Full Metagenome pipeline, Metatranscriptome, Metaproteome, Viruses and Plasmids, Organic Matter	Required, Check all that apply
		10	Did you upload your own data files?	Multiple choice: Yes, No	Required, Mark only one oval; If yes, skip to question 11, if no skip to question 14
Data upload		11	What was the approximate size of your uploaded file?	Short answer text
		12	Short description of the uploaded data (e.g., environment the sample came from)	Short answer text
		13	Did you encounter any issues with the data upload?	Short answer text
Used test data		14	Did you utilize test data that was already loaded into NMDC EDGE?	Multiple choice: Yes, No	Required, Mark only one oval
	Test data	15	Which test or public dataset did you use?	Short answer text
		16	Did you encounter any issues utilizing public or test data?	Short answer text
Training materials		17	Did you view any of the tutorial videos or user guides?	Multiple choice: Yes, No	Required, Mark only one oval; If yes, skip to question 18, if no skip to question 21
	Training materials	18	Which training material(s) did you view or use?	Short answer text
		19	Did you find the training materials helpful?	Short answer text
		20	Suggestions for what could be improved about the training materials:	Short answer text
Feedback		21	Did you encounter any bugs or issues running the workflows in NMDC EDGE? (If you encountered any issues, please provide more information to reproduce the issue)	Long answer text
		22	Were you able to find and download all output files of interest?	Multiple choice: Yes, No, Other:	Mark only one oval
		23	Do any input fields or outputs require more information or descriptions?	Short answer text
		24	Would you like to see any additional outputs or visualizations?	Long answer text
		25	Was anything confusing about running the workflow(s)?	Long answer text
		26	How easy was the NMDC EDGE platform to use?	Linear scale from 1 (very difficult) to 5 (Very easy)	Mark only one oval
		27	If you could change or add one thing to the NMDC EDGE user interface, what would you suggest?	Long answer text
		28	Are there any other workflows you would like to see incorporated into NMDC EDGE?	Long answer text
		29	How well do the NMDC EDGE workflows and the user interface align with your current work priorities or analysis pipelines?	Long answer text
		30	How likely are you to recommend NMDC EDGE to a colleague?	Linear scale from 1 (Not very likely) to 5 (Very likely)	Mark only one oval
		31	Any other comments about any aspect of the NMDC EDGE interface or the workflows? Questions?	Long answer text
